# Supplementary material for: Thickness-Dependent Evolutions of Surface Reconstruction and Band Structures in Epitaxial β–In2Se3 Thin Films
Source: Nanomaterials (Basel). 2023 May 3;13(9):1533. doi: 10.3390/nano13091533 (PMC10180126; doi:10.3390/nano13091533)
Supplement: Supplementary file 1 [file nanomaterials-13-01533-s001.zip]

Archive with 1 entries (1 files):
- nanomaterials-2364183-supplementary.pdf
